# Supplementary material for: Effects of Mecp2 loss of function in embryonic cortical neurons: a bioinformatics strategy to sort out non-neuronal cells variability from transcriptome profiling
Source: BMC Bioinformatics. 2016 Jan 20;17(Suppl 2):14. doi: 10.1186/s12859-015-0859-7 (PMC4959389; doi:10.1186/s12859-015-0859-7)
Supplement: Additional file 5: — Lists of the 490 differentially expressed genes distributed across neural cell types. DE genes found in this study have been assigned to specific cell types accordingly to [31]. Specific cellular markers for each cell type are shown in the related sheet at the top of included tables. WT are wild type samples, N are Mecp2 null samples. For unmapped genes we arbitrarily consider the microglia gene CD11B as a marker. °Irak1 has been found always up-regulated in Mecp2 null mouse brains (Bird strain). In the table of neuronal genes results of comparison with dataset of 4125 developmentally regulated (E7 vs P30) genes in WT mouse cortex [37] are shown in the last column. In particular, each shared gene is shown with the developmental stage of enrichment reported by Dillman and co-workers. In the table of neuronal genes, results of comparison with 3 datasets of genes whose expression is altered in specific Mecp2 null brain regions are provided. The hypothalamus dataset [30] is made of genes whose expression has been found altered both in transgenic and null mice (2582 genes, red) together with those altered only in null mice (369 genes, blue). The concordance/discordance labeling is referred to deregulation in null mice. In the astrocyte table results of comparison with dataset of [29] are shown in the last column. *Fxyd1 is an already known Mecp2-target gene found up-regulated also in [55]. (XLSX 47 kb) [file 12859_2015_859_MOESM5_ESM.xlsx]

## Sheet: unmapped
Unmapped DE genes	FC	p-value	q-value
Itgam/CD11B (cellular marker for these cells?)	1.47578	0.000312643	0.0123091
Aspn	-3.47072	2.30084e-07	2.98296e-05
Gm4707	-3.42834	0.00166923	0.0450171
Mir675	-3.12731	3.7062e-06	0.000328063
Lrrc15	-2.54617	4.69435e-07	5.47745e-05
H19	-2.34181	9.18205e-06	0.000718607
Svep1	-2.19816	2.59334e-08	4.21335e-06
Ltbp2	-1.9405	1.80346e-05	0.00123783
Oaz1-ps	-1.81671	0.000309677	0.0122298
Wisp1	-1.78099	7.6984e-06	0.000617556
Tgfbi	-1.76995	1.15265e-07	1.6438e-05
Timp1	-1.70984	0.000561447	0.0196354
Hmcn1	-1.46681	0.000211373	0.00886591
Col1a1	-1.43776	0.000181111	0.00787986
Nr2f2	-1.42326	0.000124535	0.00581239
Bgn	-1.3239	2.2159e-05	0.00146603
Anxa1	-1.26847	0.000439841	0.0160379
Lox	-1.26662	0.000155464	0.00690444
Col1a2	-1.24329	0.000845451	0.0269934
St8sia5	-1.0671	0.000430681	0.0158194
Tex15	-0.984219	0.000151697	0.00678407
Maml3	-0.930645	6.3122e-08	9.64489e-06
Fn1	-0.929723	0.00166827	0.0450171
Mpp7	-0.90213	9.52166e-05	0.00475527
Kirrel3	-0.871962	6.58142e-09	1.20675e-06
Peg10	-0.787141	4.17188e-11	1.09278e-08
Igsf9b	-0.742731	0.000224568	0.00929785
Prr13	-0.735222	5.39749e-05	0.00303846
Pcdh11x	-0.692102	0.000105904	0.00512933
Nnat	-0.667271	1.19912e-06	0.000123126
Pgap1	-0.653651	3.23227e-06	0.000290113
Zdbf2	-0.645664	4.12924e-07	5.06547e-05
Nkain3	-0.614715	0.000940884	0.0288905
Igsf21	-0.520159	0.000871664	0.0274885
Kdm6a	-0.513268	0.000627324	0.0214712
Gse1	-0.488528	0.00166951	0.0450171
Timm17b	-0.476231	0.000836206	0.0267649
Zbtb12	-0.459916	0.000723509	0.0239834
Chst15	-0.458529	0.000546598	0.0193953
Igsf9	-0.457695	0.000336354	0.0131619
Syne2	-0.410545	0.000547027	0.0193953
Stk32b	-0.396955	0.00036106	0.0139165
Hcfc1r1	-0.396491	0.00156832	0.0433824
Bcor	-0.383305	0.0013339	0.0384732
Aen	-0.379828	0.0016083	0.0440708
Srrm4	-0.369429	0.00146591	0.0416219
Auts2	-0.364778	0.000791488	0.0257836
Tmem72	8.2104	1.64535e-12	5.86612e-10
Rbp3	7.61175	0.00166871	0.0450171
Gmnc	6.84574	2.24836e-10	5.42458e-08
Crx	5.09	0.00110578	0.0331604
Cldn19	4.70839	2.90277e-06	0.000268036
Slco1a4	4.57932	4.67322e-06	0.000397223
1500015O10Rik	4.50314	8.16778e-24	1.31042e-20
1110059M19Rik	4.35607	0.00021214	0.00886909
Krt8	4.23721	0.000207504	0.00873217
Mfrp	4.15014	1.66096e-08	2.92033e-06
Wdr52	4.13785	2.38972e-12	8.07161e-10
Krt18	4.08758	9.79301e-05	0.00481584
Calml4	3.90078	8.86959e-07	9.48677e-05
Wfikkn2	3.88748	2.63572e-09	5.24499e-07
Fgfbp1	3.86132	1.45356e-05	0.00103647
Folr1	3.79884	4.61801e-07	5.47745e-05
Rsph1	3.71142	9.05394e-09	1.63672e-06
Slc4a5	3.4929	4.14393e-07	5.06547e-05
Aqp1	3.42043	1.4688e-09	3.142e-07
Wfdc2	3.27956	0.000805931	0.0260557
Cldn1	3.14614	2.85891e-13	1.3105e-10
Kcne2	3.11673	2.74832e-06	0.000257004
Gm872	3.06447	1.17923e-07	1.66323e-05
Zic3	3.02639	0.000237599	0.00971206
Trpv4	2.91721	3.17092e-05	0.00197443
Kdr	2.87606	5.24568e-08	8.21077e-06
Dnahc6	2.6916	2.0178e-08	3.32032e-06
Ocln	2.66472	5.96952e-06	0.000488018
1700084C01Rik	2.58003	5.97224e-05	0.00326186
Crb2	2.53383	2.88641e-17	2.05817e-14
Bcam	2.46175	2.31763e-06	0.000218726
Vwa5b1	2.4419	8.87635e-05	0.00452095
Lbp	2.37258	2.11046e-05	0.00140351
F2rl1	2.36935	0.00118382	0.0348494
Ttc21a	2.3238	1.90162e-05	0.00128459
Sgms2	2.30965	1.21798e-06	0.00012407
Lrp2	2.23978	1.95405e-07	2.55921e-05
Esm1	2.1715	0.00151598	0.0427417
Hopx	2.1707	6.13398e-10	1.35741e-07
Sema3b	2.07218	0.000124999	0.00581289
Col10a1	2.03515	0.000112943	0.0053857
BC067074	2.02049	3.7807e-05	0.0022906
Dcdc2a	2.01423	3.78415e-05	0.0022906
Naaa	1.98423	1.64226e-11	4.58227e-09
Bmp6	1.9663	1.3155e-05	0.000964824
Pltp	1.92619	1.8979e-05	0.00128459
Irak1°	1.89755	3.13143e-43	1.0048e-39
C3	1.8884	0.00143816	0.0410194
Sntb1	1.86554	0.000762827	0.0250406
Scara5	1.84233	0.0010835	0.032645
Fam46c	1.79501	0.000724807	0.0239834
Angptl2	1.79392	0.000795206	0.0258391
Klhdc7a	1.75904	0.000530643	0.0189716
Zic4	1.75621	0.000115257	0.00541876
Glb1l2	1.71352	0.000447899	0.0162855
Neat1	1.68915	1.1563e-09	2.51545e-07
Ugt1a6b	1.6676	0.000579101	0.020167
Pcp4l1	1.66585	6.03384e-05	0.00328154
Rassf4	1.65646	5.16012e-12	1.59322e-09
Perp	1.65385	2.73318e-05	0.00175905
Ugt1a5	1.62871	0.000686432	0.0230817
Lama5	1.62584	5.65502e-11	1.45164e-08
Ugt1a8	1.6208	0.000724402	0.0239834
Ugt1a1	1.6208	0.000666757	0.0226397
Ugt1a10	1.6208	0.000726884	0.0239834
Bst2	1.6094	0.00111771	0.0333623
Ugt1a2	1.59534	0.000900378	0.0279815
Abca4	1.59488	4.90528e-05	0.00278581
Vwa3a	1.5933	0.000137661	0.00628784
Ugt1a7c	1.57911	0.000204198	0.00862132
Plekha7	1.54565	1.81989e-09	3.82923e-07
Slc18a2	1.52438	8.5269e-05	0.00439529
Marco	1.49843	1.93928e-08	3.23255e-06
Irg1	1.40522	0.000905751	0.0280265
Cp	1.39724	0.00123834	0.0360411
Kank1	1.3931	5.68465e-07	6.49352e-05
Col2a1	1.34049	0.00138621	0.0397143
Iqcg	1.32259	0.00111067	0.0332296
Mns1	1.28854	0.0016591	0.0450171
Cybb	1.275	0.000184897	0.00799043
S1pr3	1.27072	0.000726556	0.0239834
Cyp39a1	1.2454	0.0012688	0.036844
Dclk3	1.2129	0.000686967	0.0230817
Foxj1	1.19685	8.30486e-05	0.0043155
A330021E22Rik	1.18751	9.77163e-06	0.000751011
Eif2ak2	1.18388	0.00117073	0.0346003
Rasgrf2	1.16844	1.48705e-17	1.12272e-14
Man2b2	1.11825	2.78217e-05	0.00177516
Rnf213	1.11587	6.94324e-05	0.00372872
Vat1l	1.11532	6.88865e-07	7.55691e-05
S1pr1	1.09924	3.45891e-07	4.35246e-05
Erap1	1.09887	1.59869e-05	0.00111517
Snhg11	1.04854	1.26739e-05	0.000945752
Ptgr2	1.04062	0.000156234	0.00691417
Cdh20	1.03078	1.34709e-07	1.85913e-05
Ccdc141	1.02812	5.6303e-05	0.00312835
Tppp3	1.00926	0.00158018	0.0436163
Phactr2	1.00309	2.97927e-05	0.00187446
Ifit2	1.00253	0.00114948	0.034073
Sorbs3	0.989776	0.00121239	0.0354666
Nog	0.949301	0.00105808	0.0321051
Sox3	0.939844	0.00179315	0.0475517
Dnahc9	0.876187	0.00112517	0.0335071
Nwd1	0.866164	0.00014592	0.00661795
Fam167a	0.843826	0.000126571	0.00584444
Gpr98	0.842429	0.000402419	0.0150584
Pard3b	0.839879	0.00181534	0.0479422
Far2	0.822127	0.000386578	0.0146025
Gpr27	0.80887	0.000420325	0.0155025
Akap7	0.807122	6.54265e-05	0.00354325
Tagln2	0.798619	0.000270484	0.0109516
Zfp367	0.796299	0.000304428	0.0121346
Bhlhe40	0.785315	8.713e-05	0.00445543
Cpped1	0.781645	0.000819968	0.0263107
Pbk	0.76777	0.0016567	0.0450171
Ezr	0.749508	2.65621e-09	5.24499e-07
Kif4	0.71442	0.000886287	0.027813
Nacc2	0.712891	3.00051e-06	0.000275083
Zcchc24	0.711245	0.00121518	0.0354666
Mfsd2a	0.700085	0.00152973	0.0427522
Pcsk6	0.692846	0.0010658	0.0322629
mt-Nd6	0.688419	0.00055174	0.0195085
Tmem132b	0.686781	1.44605e-05	0.00103647
Cenpf	0.663653	0.000231584	0.00955751
Dynlt3	0.663638	0.000383167	0.0145933
Scand1	0.652296	0.000108843	0.00521268
Top2a	0.630246	0.000258524	0.0105005
Ccdc39	0.622373	0.000153077	0.00682202
Nalcn	0.618371	0.000150896	0.00677185
Snapin	0.597524	0.000360342	0.0139165
Cdk5r2	0.593654	4.08279e-06	0.000354634
Mki67	0.591156	0.00041908	0.0155011
Ccna2	0.581577	0.00113363	0.033681
Palm2	0.562611	0.000918428	0.0283366
mt-Nd3	0.547777	5.96473e-05	0.00326186
Wscd2	0.543997	0.0016192	0.044218
Rapgefl1	0.527249	8.12852e-05	0.0042758
Fam189a2	0.517008	0.000433668	0.0158579
Pea15a	0.514617	1.36093e-05	0.000986867
Vwa8	0.513226	0.00156612	0.0433824
Me1	0.510442	0.000636272	0.0216619
Mcu	0.50717	0.00153195	0.0427522
Lgmn	0.490977	0.000403787	0.0150657
Glrb	0.458512	0.000854695	0.0272209
Nes	0.456882	0.00030747	0.0121802
Mdga1	0.451495	0.000559544	0.0196354
Gm20459	0.449698	0.000768935	0.0251127
mt-Rnr1	0.402729	0.00068038	0.0229807
Hmgn3	0.400085	0.00146901	0.0416219

## Sheet: astrocyte
				DE genes in Mecp2 null mice (Bird strain)
astroctyes enriched DE genes	FC	p-value	q-value	Yasui, 2013 (118 DE genes in P1 primary astrocytes)
Gfap (cellular marker)	3.80376	7.58261e-80	4.86614e-76
Aldh1l1 (cellular marker)	1.23176	9.18435e-13	3.68378e-10
Il33	-1.81144	0.000224154	0.00929785
Col5a2	-1.31678	9.56387e-06	0.000743953
Eln	-1.09427	0.000801211	0.0259686
Gli2	-0.959748	4.07472e-05	0.00244388
Plagl1	-0.724782	0.000126588	0.00584444
Wnt7b	-0.688479	4.7933e-05	0.00275884
Nhsl1	-0.53329	1.57698e-05	0.00111212
Cachd1	-0.498298	0.000372036	0.0142966
Dtna	-0.479904	0.000136298	0.0062478
Id2	-0.375222	0.00151852	0.0427417
Glul	0.434659	0.000344742	0.0134084
Ptprz1	0.467686	0.000385272	0.0146025
Gpd2	0.496028	0.000584767	0.0202851
Celsr1	0.513936	0.00121584	0.0354666
Sfrp1	0.521465	2.74102e-05	0.00175905
Notch2	0.539114	0.000303242	0.0121249
Asah1	0.550221	0.000235652	0.00969421
Ctnna1	0.565021	4.41657e-05	0.00260347
Acadm	0.573108	0.00130092	0.0376916
Itga6	0.578363	8.37094e-06	0.000663216
Dhrs1	0.584583	2.28005e-05	0.00149308
Ptpn13	0.585549	0.0018287	0.0480971
Mt1	0.58989	0.000166797	0.00730663
Fgfr2	0.591771	9.67118e-05	0.00479265
Lrig1	0.594342	1.74248e-05	0.00120241
Sox2	0.594405	0.000630656	0.0215278
Ssfa2	0.611962	0.000906193	0.0280265
Mid1ip1	0.62004	6.79476e-06	0.000548495
Ncan	0.622075	1.47837e-07	1.99735e-05
Dock1	0.625767	0.000674116	0.0228292
Slc6a11	0.627085	6.42714e-06	0.000522103
Asrgl1	0.630339	0.000380504	0.0145784
Sash1	0.644555	0.000493723	0.0177036
Appl2	0.657338	0.000165097	0.00725693
Chpt1	0.662576	0.00181523	0.0479422
Megf10	0.663891	0.000191448	0.00819077
Crot	0.67234	4.83661e-05	0.00275902
Rlbp1	0.681418	8.91406e-06	0.000701914
Sparcl1	0.687828	6.61235e-08	9.98465e-06
Ttyh1	0.705009	2.12041e-10	5.23373e-08
Antxr1	0.705625	0.000140104	0.00637672
Ptn	0.710012	1.9978e-05	0.00133551
Add3	0.713479	7.55511e-08	1.10193e-05
Nek7	0.715443	0.00172522	0.0460357
Dkk3	0.750293	3.10192e-06	0.000282362
Itpkb	0.761587	0.00152747	0.0427522
Myo6	0.766099	5.71693e-07	6.49352e-05
Gli3	0.769918	3.46995e-05	0.0021208
Dmrta2	0.773677	0.0014229	0.0406748
Srebf1	0.774646	2.76943e-08	4.4432e-06
Cdkn2c	0.775881	0.000986074	0.030134
Gpc5	0.796523	0.000560911	0.0196354
Slc4a4	0.801333	1.39748e-08	2.49121e-06
Notch1	0.811717	1.45052e-06	0.000145449
Sfxn5	0.813332	4.47754e-06	0.0003857
Gstm1	0.813925	0.000431383	0.0158194
Zfp36l1	0.816489	0.00184482	0.0484217
Igfbp5	0.82199	0.000121345	0.00568416
Fgfbp3	0.823551	8.07937e-05	0.00426744	discordant
Sall3	0.825639	0.00176805	0.0470808
Parp12	0.829228	0.000406193	0.0151116
Acadl	0.832328	2.48365e-05	0.00161815
Ak3	0.841737	9.35985e-07	9.87467e-05
Gas1	0.851805	0.00038796	0.0146025
Metrn	0.856475	9.56128e-05	0.00475655
Lamb2	0.860571	0.000175911	0.00767964
Igfbp2	0.86363	3.08179e-07	3.91631e-05
Paqr8	0.87888	1.92328e-08	3.23255e-06
Ctsc	0.894023	0.000113952	0.0053857
Nt5dc2	0.895133	1.59243e-06	0.000157222
Acsbg1	0.911151	4.07603e-06	0.000354634
Myo10	0.916892	4.8495e-06	0.000409495
Il17rd	0.919664	7.3992e-05	0.00395703
Gldc	0.920587	5.78081e-07	6.50848e-05
Dbi	0.922315	1.04449e-11	3.04681e-09
Mt2	0.930417	5.96131e-07	6.65334e-05
Pla2g7	0.945383	0.000382604	0.0145933
Tst	0.950246	0.000860674	0.0273434
Mt3	0.976751	4.94663e-10	1.13375e-07
Nrarp	0.976929	1.43914e-05	0.00103647
AI464131	0.9882	0.00062457	0.0214341
Lrrk2	0.991147	8.97116e-05	0.00455118
Ndrg2	1.017	3.33681e-16	1.94673e-13
Sox21	1.01779	8.51034e-05	0.00439529
Tnc	1.02154	7.84021e-06	0.000625025
Igsf11	1.02853	8.64185e-05	0.00443673
Pax6	1.03166	0.000258328	0.0105005
Rapgef3	1.03253	0.000612223	0.0211214
Tlcd1	1.0545	5.90202e-05	0.0032512
Clu	1.06935	2.62873e-11	7.02911e-09
Vit	1.06947	0.000284902	0.0114991
Egln3	1.07625	5.49986e-05	0.00307551
Pbxip1	1.09061	4.68674e-07	5.47745e-05
Id1	1.09339	9.04365e-05	0.00456989
Lrp4	1.09468	1.72364e-07	2.28071e-05
Tom1l1	1.10396	0.000104005	0.00505648
Fgfrl1	1.1393	6.58038e-07	7.28097e-05
Mfge8	1.14791	1.60971e-13	7.94642e-11
Frem2	1.15121	3.66715e-13	1.62303e-10
Slc9a3r1	1.15153	2.88007e-09	5.60087e-07
Ctso	1.16002	3.80131e-05	0.0022906
2810459M11Rik	1.16273	3.50646e-07	4.36946e-05
Slc13a3	1.19268	1.14619e-06	0.00011864
Mgst1	1.2037	0.000195366	0.00830306
Mdfic	1.20879	4.50739e-05	0.00264166
Cbs	1.21009	1.88876e-08	3.23255e-06
Glis3	1.21351	0.000113638	0.0053857
Epas1	1.21669	0.000297288	0.011924
Gulp1	1.21996	0.00136247	0.0391214
Emp2	1.22828	1.65718e-06	0.000162002
Abca1	1.27184	4.82644e-22	6.88303e-19
Bmp7	1.29414	9.38613e-07	9.87467e-05
Stom	1.29867	1.02075e-06	0.000106515
Gabrg1	1.30805	6.10557e-10	1.35741e-07	concordant
Jam2	1.30962	4.52171e-08	7.16496e-06
Tspan33	1.32243	3.16833e-06	0.000286377
Vcam1	1.33821	1.38146e-12	5.06601e-10
Slc1a3	1.34407	4.64401e-27	8.51513e-24
Fabp7	1.35593	2.89104e-12	9.51448e-10
Gsta4	1.35846	4.6421e-05	0.00269599
Ppp1r3c	1.36304	2.54443e-10	5.93777e-08
Prelp	1.36689	0.000387834	0.0146025
Id3	1.37772	4.94248e-06	0.000414619
Smpdl3a	1.38242	7.24601e-08	1.06899e-05
Hes5	1.38992	5.22914e-06	0.000432915
Lfng	1.39698	2.75045e-07	3.53021e-05
Agtrap	1.40978	0.00101304	0.0308114
Pon2	1.41599	5.17772e-09	9.6313e-07
Dio2	1.41796	2.79378e-05	0.00177516
Cpt1a	1.42725	2.42498e-13	1.15276e-10
Bcan	1.42738	9.65969e-20	9.53708e-17
Cav2	1.42868	5.96977e-08	9.23157e-06
Trpm3	1.43184	8.18752e-15	4.56899e-12
Slc38a3	1.47849	2.62048e-18	2.24225e-15
Lgals3bp	1.49127	2.10727e-06	0.000200347
Ampd3	1.49676	7.65161e-05	0.00407504
Ednrb	1.49989	1.3827e-20	1.47892e-17
Hepacam	1.50208	4.47808e-07	5.3716e-05
Plce1	1.50537	1.25846e-12	4.7507e-10
Adhfe1	1.52113	1.5894e-05	0.00111475
Aldoc	1.53529	1.25044e-28	2.6749e-25	discordant
Atp1a2	1.5492	2.47484e-21	3.17646e-18
Thrsp	1.55798	4.08927e-06	0.000354634
Pdpn	1.5893	1.46153e-10	3.6782e-08
Mlc1	1.61639	7.35975e-21	8.58749e-18
Ugt1a9	1.6208	0.000725329	0.0239834
Slco1c1	1.66892	8.72198e-17	5.33079e-14
Myh14	1.67869	0.00028622	0.0115161
Apoe	1.75302	4.79556e-12	1.53877e-09
Htra1	1.76888	3.95222e-17	2.53634e-14
Ugt1a6a	1.80145	6.85483e-05	0.00369671
Cybrd1	1.8111	1.76183e-12	6.11165e-10
Gdpd2	1.98165	1.90343e-08	3.23255e-06
Pygm	1.99711	0.00153222	0.0427522
Mamdc2	2.01607	8.1759e-05	0.00428317
Hgf	2.0643	4.72584e-05	0.00273226
A2m	2.25797	2.4171e-14	1.24094e-11
C4b	2.53463	3.35948e-05	0.00206311
Fxyd1*	2.54344	0.000898601	0.0279815
Slc2a12	2.64989	5.6859e-07	6.49352e-05
C1qtnf5	3.10297	1.27303e-06	0.000128656
Slc39a12	3.11478	9.91068e-13	3.85465e-10
Aqp4	3.39726	8.37138e-13	3.46602e-10
Otx2	5.38359	1.05989e-32	2.72074e-29
F5	8.18302	1.03424e-14	5.53104e-12

## Sheet: oligodendrocyte
	normalized rpkm value
Cellular marker	WT2	WT3	N2	N3
NG2	21.53	21.94	24.22	23.06
CC1	24.0107	21.3922	23.4632	22.9023
oligodendrcyte enriched DE genes	FC	p-value	q-value
Mgp	-1.74967	1.30988e-07	1.82743e-05
Mmp2	-1.04433	0.000962421	0.0294813
Kif26a	-0.89789	2.22598e-09	4.53499e-07
Tmem178	-0.785122	2.99659e-05	0.00187616
Rasgef1b	-0.689549	3.92668e-09	7.41161e-07
Pycr1	-0.601874	0.000706205	0.0236662
D8Ertd82e	-0.589389	9.25313e-05	0.00465741
Pik3r3	-0.44386	0.000890671	0.0278823
Eif2s3x	-0.430923	0.00168777	0.0453192
Dpy19l1	-0.373799	0.00161035	0.0440708
Slc12a2	0.418094	0.000100147	0.0048874
Thsd7a	0.434041	0.00048293	0.0174112
Hadha	0.476008	0.000354723	0.0137549
Endod1	0.518777	0.000809158	0.0260943
Sorcs1	0.573822	0.000596302	0.0206295
Reep3	0.588961	0.000894799	0.0279434
Etv1	0.649639	0.0007663	0.0250904
Omg	0.650328	5.12835e-05	0.00289966
Cd9	0.652613	0.00110195	0.0331231
Matn2	0.655536	0.00185123	0.0484908
Ctnnal1	0.663576	0.000128241	0.00589954
Tns3	0.673426	0.00121219	0.0354666
Cln5	0.722569	0.000545116	0.0193953
Tbc1d5	0.769582	0.000156761	0.00691417
Osbpl1a	0.771587	6.72303e-08	1.00337e-05
H2-K1	0.80098	1.31367e-05	0.000964824
Sox6	0.860779	2.76326e-06	0.000257004
Gatm	0.873532	1.5126e-06	0.000150498
Il1rap	0.91125	1.46637e-07	1.99735e-05
Itpr2	1.05178	0.00161038	0.0440708
Olig2	1.06269	0.00172032	0.0460006
Thsd4	1.14436	0.000100021	0.0048874
Elovl7	1.15501	1.36085e-05	0.000986867
Slc4a2	1.17579	4.28429e-05	0.00254578
Prkcq	1.18117	0.00145565	0.0414264
Olig1	1.30214	9.75498e-05	0.00481558
Stat1	1.39296	0.000193512	0.00825157
Sytl2	1.60801	9.32219e-05	0.00467384
Cryab	1.68768	3.69549e-06	0.000328063
Cd82	1.78869	5.01214e-06	0.000417733
Col9a3	2.22032	5.21351e-12	1.59322e-09
Pcolce2	2.30195	1.75955e-06	0.000169803
Enpp2	2.40373	3.29458e-17	2.22557e-14
Car14	4.29562	7.3081e-13	3.12665e-10
Lect1	4.43743	0.000200075	0.00847512

## Sheet: neuron
	normalized rpkm value
Cellular marker	WT2	WT3	N2	N3
GAD1	12.7495	11.3498	14.6298	10.7206
Slc32A1 (Viaat)	9.80744	9.45798	10.6551	7.74721
Slc6a1	26.7584	24.2242	38.22	25.021
Dlx1	4.01869	4.15299	3.20507	5.47429
Arx	4.68856	4.72163	6.21476	5.88798
					DE genes in Mecp2 null mice (Bird strain)			WT mouse
neuron enriched DE genes	FC	p-value	q-value		Zhao, 2013 (127 striatum DE gene)	Chahrour, 2008 (2184+369 hypothalamus DE genes)	Ben-Shachar, 2009 (1102 cerebellum DE genes)	Dillman, 2013 (E17 vs P30 cerebral cortex)
Mecp2	-3.47922	6.96499e-142	8.93956e-138
Smoc2	-1.90459	1.5096e-05	0.00107048			discordant		enriched at P30
Cyp26b1	-1.68995	2.28225e-10	5.42458e-08			discordant
Moxd1	-1.44926	0.000305582	0.0121429					enriched at P30
Pappa2	-1.41203	0.000341649	0.0133285			concordant		enriched at E7
Thbs2	-1.34822	0.000875131	0.0275302					enriched at P30
Tshz2	-1.17715	4.52719e-06	0.000387376			discordant
Nptx1	-1.12593	2.27067e-05	0.00149308					enriched at P30
Nptx2	-1.00581	5.26176e-06	0.000432915		concordant			enriched at P30
Slc17a7	-0.798968	0.000453187	0.0164312					enriched at P30
Pcsk5	-0.735847	8.25226e-05	0.0043056
Cdkn1a	-0.683477	0.00150717	0.0426091
Sstr2	-0.673361	1.31121e-05	0.000964824
Fosl2	-0.611276	0.000613811	0.0211214
Camk1d	-0.58978	4.61898e-05	0.00269476			discordant
Lmo1	-0.58487	0.00010752	0.00517895			concordant
Kcnq3	-0.561467	0.00131483	0.0380087
Dusp4	-0.54435	9.72476e-06	0.000751011					enriched at E7
Bcl11b	-0.540948	5.90205e-05	0.0032512
Rprm	-0.522766	1.84714e-05	0.00126106			concordant
Epha3	-0.516446	0.000146624	0.00662646					enriched at E7
Nefl	-0.511065	0.000994908	0.0303317					enriched at P30
Plxna2	-0.500032	4.14071e-05	0.00247191			concordant
Sorbs2	-0.464437	0.000736654	0.0242435			discordant
Pls3	-0.464365	0.00182105	0.0479941			concordant	concordant
Tiam1	-0.372204	0.000812446	0.0261347			discordant
Plxnd1	-0.365393	0.00170567	0.0457042
Rnf165	-0.360365	0.00155652	0.0432423
C1qtnf4	0.454665	0.00160779	0.0440708
Ryr2	0.504574	0.000392179	0.0147182			concordant		enriched at P30
Cd99l2	0.50847	3.18431e-05	0.00197443
L3mbtl3	0.528626	0.00154567	0.0430339
Trpc4	0.530006	0.000190932	0.00819077
Slc24a3	0.534119	0.000188318	0.00811096			concordant		enriched at P30
Adcyap1	0.543988	0.000560991	0.0196354			discordant
Prps2	0.54741	0.00177885	0.0472703
Plcxd2	0.556763	0.000148497	0.00668757			discordant
Mef2c	0.595612	0.000870333	0.0274885			concordant
Cpne8	0.609736	7.83488e-05	0.0041554
Slc2a13	0.622908	1.18722e-05	0.000896355			concordant		enriched at P30
Ak5	0.643832	0.00186045	0.0486332					enriched at P30
AI593442	0.646403	0.000579791	0.020167					enriched at P30
Grm2	0.657361	1.668e-07	2.23008e-05			discordant
Gda	0.664806	4.24914e-07	5.14507e-05					enriched at P30
A730017C20Rik	0.705463	0.000236708	0.00970656
Trhde	0.735806	0.000183299	0.00794812					enriched at P30
Syt13	0.742763	0.00135265	0.0389265					enriched at P30
Kcnip4	0.757481	0.000476977	0.0172451		concordant	concordant		enriched at P30
3110047P20Rik	0.773447	1.94229e-05	0.0013052
Cntn6	0.77545	0.000114134	0.0053857			discordant
Doc2a	0.791797	0.00117266	0.0346003			discordant
Ntf3	0.817017	3.34586e-05	0.00206311			discordant
Tmem158	0.817743	1.05391e-07	1.51988e-05			discordant
Nrgn	0.848291	7.84368e-07	8.53166e-05					enriched at P30
Calb2	0.854493	0.000493797	0.0177036			discordant
Esrrg	0.867752	0.000871248	0.0274885
Lpl	0.889495	9.57217e-12	2.85718e-09		concordant
Mctp1	0.914611	2.05972e-09	4.26396e-07			discordant		enriched at P30
5730409E04Rik	1.13048	8.85594e-07	9.48677e-05					enriched at P30
Rab27b	1.13056	4.42195e-05	0.00260347					enriched at P30
Zic1	1.13419	0.00107441	0.0324471
Ptk2b	1.19649	1.21247e-11	3.45824e-09			concordant		enriched at P30
Kcnh1	1.20595	1.77948e-06	0.000170445			concordant		enriched at P30
Trpc5	1.3129	5.51124e-05	0.00307551
Sostdc1	1.65917	1.05413e-05	0.00080534
Sulf1	2.25599	1.74082e-05	0.00120241
Col8a1	2.86583	2.69971e-19	2.47505e-16					enriched at P30
Car12	2.87175	1.2666e-05	0.000945752					enriched at P30
Cldn2	3.60915	1.66609e-06	0.000162002					enriched at P30
Ttr	4.67413	0.000222772	0.00928337				concordant	enriched at P30
Clic6	5.49944	1.15109e-17	9.23386e-15					enriched at P30
