# Supplementary material for: Effects of Mecp2 loss of function in embryonic cortical neurons: a bioinformatics strategy to sort out non-neuronal cells variability from transcriptome profiling
Source: BMC Bioinformatics. 2016 Jan 20;17(Suppl 2):14. doi: 10.1186/s12859-015-0859-7 (PMC4959389; doi:10.1186/s12859-015-0859-7)
Supplement: Additional file 8: — Functional annotation analysis of neuron enriched differentially expressed genes through DAVID and Amigo2. GO and functional annotation enrichment analysis using DAVID (first sheet), for the given list of neuronal specific genes. It provides enriched functional terms with P-value and adjusted p-value (through multiple test correction). It separately provides enriched functional annotation terms (significant p-values) in the categories of GO terms, UP-SEQ-Features, SP-PIR-keywords, SMART, PIR, Interpro domains and PANTHER annotations. The multiple test correction for these terms does not provide significant p-values due to low number of genes in each category. GO annotation analysis through AmiGO 2 (second sheet). Significant GO terms for biological process, molecular functions and cellular locations are retrieved for neuronal specific genes in our differential expressed gene list using Bonferroni multiple test correction method, with a p-value cutoff < 0.05. (XLSX 69 kb) [file 12859_2015_859_MOESM8_ESM.xlsx]

## Sheet: DAVID annotation_neuronal_genes
Category	Term	Count	%	PValue	Genes	List Total	Pop Hits	Pop Total	Fold Enrichment	Bonferroni	Benjamini	FDR
UP_SEQ_FEATURE	signal peptide	24	32.8767	0.000926915	LPL, NTF3, CNTN6, PLXNA2, CAR12, TMEM158, AI593442, MOXD1, EPHA3, ADCYAP1, SMOC2, TTR, NPTX1, GRM2, C1QTNF4, NPTX2, SLC24A3, PVRL3, SOSTDC1, SULF1, CD99L2, COL8A1, PCSK5, THBS2	66	2963	16021	1.96619	0.245661	0.245661	1.23404
UP_SEQ_FEATURE	glycosylation site:N-linked (GlcNAc...)	26	35.6164	0.00136448	KCNH1, SLC2A13, PLXNA2, TMEM158, RPRM, SMOC2, TTR, NPTX1, NPTX2, SLC24A3, PVRL3, SOSTDC1, THBS2, PCSK5, LPL, TRHDE, NTF3, CNTN6, TRPC5, CAR12, AI593442, MOXD1, EPHA3, SSTR2, GRM2, SULF1	66	3444	16021	1.83255	0.339716	0.187422	1.81168
UP_SEQ_FEATURE	region of interest:Essential for binding to NHERF PDZ domain	2	2.73973	0.00809814	TRPC4, TRPC5	66	2	16021	242.742	0.915572	0.561306	10.3158
UP_SEQ_FEATURE	calcium-binding region:1	4	5.47945	0.0127784	SMOC2, PLS3, CALB2, KCNIP4	66	120	16021	8.09141	0.979953	0.623718	15.8194
UP_SEQ_FEATURE	domain:C2 2	3	4.10959	0.0224156	CPNE8, DOC2A, SYT13	66	57	16021	12.7759	0.998984	0.748012	26.1814
UP_SEQ_FEATURE	domain:C2 1	3	4.10959	0.0224156	CPNE8, DOC2A, SYT13	66	57	16021	12.7759	0.998984	0.748012	26.1814
UP_SEQ_FEATURE	topological domain:Extracellular	16	21.9178	0.0253555	SLC2A13, TRPC4, TRHDE, TRPC5, PLXNA2, CAR12, AI593442, EPHA3, SLC17A7, SSTR2, GRM2, SLC24A3, PVRL3, CD99L2, CLDN2, PCSK5	66	2174	16021	1.78651	0.999593	0.727807	29.0992
UP_SEQ_FEATURE	domain:EF-hand 2	4	5.47945	0.0272028	SMOC2, PLS3, CALB2, KCNIP4	66	160	16021	6.06856	0.999772	0.698125	30.8776
UP_SEQ_FEATURE	domain:Pentaxin	2	2.73973	0.03985	NPTX1, NPTX2	66	10	16021	48.5485	0.999996	0.786752	41.9877
UP_SEQ_FEATURE	topological domain:Cytoplasmic	18	24.6575	0.0485241	KCNH1, SLC2A13, TRPC4, TRHDE, TRPC5, PLXNA2, CAR12, AI593442, EPHA3, SLC17A7, SSTR2, GRM2, SLC24A3, PVRL3, CD99L2, CLDN2, SYT13, PCSK5	66	2780	16021	1.57171	1	0.813652	48.6257
SP_PIR_KEYWORDS	calcium	13	17.8082	1.79417e-05	TRPC4, TRPC5, KCNIP4, CALB2, SMOC2, NPTX1, DOC2A, NPTX2, SLC24A3, SULF1, THBS2, PLS3, CAMK1D	69	731	17854	4.60164	0.00250871	0.00250871	0.0211674
SP_PIR_KEYWORDS	glycoprotein	28	38.3562	0.000168432	KCNH1, SLC2A13, PLXNA2, TMEM158, RPRM, SMOC2, TTR, NPTX1, NPTX2, SLC24A3, PVRL3, SOSTDC1, PCSK5, THBS2, NEFL, LPL, TRHDE, NTF3, CNTN6, TRPC5, CAR12, AI593442, MOXD1, EPHA3, SSTR2, GRM2, SULF1, CD99L2	69	3600	17854	2.01253	0.0233066	0.011722	0.198552
SP_PIR_KEYWORDS	signal	24	32.8767	0.00041257	LPL, NTF3, CNTN6, PLXNA2, CAR12, TMEM158, AI593442, MOXD1, EPHA3, ADCYAP1, SMOC2, TTR, NPTX1, GRM2, C1QTNF4, NPTX2, SLC24A3, PVRL3, SOSTDC1, SULF1, CD99L2, COL8A1, PCSK5, THBS2	69	2970	17854	2.09094	0.0561346	0.019073	0.485709
SP_PIR_KEYWORDS	ionic channel	7	9.58904	0.000994889	KCNH1, TRPC4, KCNQ3, TRPC5, CLIC6, RYR2, KCNIP4	69	301	17854	6.01753	0.13008	0.0342386	1.16758
SP_PIR_KEYWORDS	ion transport	9	12.3288	0.00103394	KCNH1, SLC17A7, TRPC4, KCNQ3, TRPC5, SLC24A3, CLIC6, RYR2, KCNIP4	69	543	17854	4.28873	0.134827	0.0285497	1.21316
SP_PIR_KEYWORDS	potassium transport	4	5.47945	0.00790889	KCNH1, KCNQ3, SLC24A3, KCNIP4	69	107	17854	9.67303	0.670983	0.169124	8.94332
SP_PIR_KEYWORDS	potassium	4	5.47945	0.0103254	KCNH1, KCNQ3, SLC24A3, KCNIP4	69	118	17854	8.77131	0.766148	0.187453	11.5261
SP_PIR_KEYWORDS	membrane	31	42.4658	0.0142259	KCNH1, SLC2A13, PLXNA2, RPRM, TMEM158, KCNIP4, A730017C20RIK, KCNQ3, PTK2B, SLC24A3, PVRL3, PLXND1, RAB27B, PCSK5, LPL, TRPC4, TRHDE, CNTN6, TRPC5, CAR12, AI593442, MOXD1, EPHA3, SLC17A7, SSTR2, GRM2, DOC2A, CLIC6, CD99L2, SYT13, CLDN2	69	5507	17854	1.45658	0.865465	0.221776	15.5539
SP_PIR_KEYWORDS	voltage-gated channel	4	5.47945	0.0148199	KCNH1, KCNQ3, CLIC6, KCNIP4	69	135	17854	7.66677	0.876352	0.207258	16.1524
SP_PIR_KEYWORDS	cell junction	6	8.21918	0.0167562	SLC17A7, DOC2A, SORBS2, CD99L2, CLDN2, NRGN	69	392	17854	3.96051	0.906121	0.210673	18.0763
SP_PIR_KEYWORDS	potassium channel	3	4.10959	0.0292308	KCNH1, KCNQ3, KCNIP4	69	70	17854	11.0894	0.984288	0.314477	29.5337
SP_PIR_KEYWORDS	calcium transport	3	4.10959	0.0292308	TRPC4, TRPC5, SLC24A3	69	70	17854	11.0894	0.984288	0.314477	29.5337
SP_PIR_KEYWORDS	ubl conjugation	6	8.21918	0.049251	MEF2C, CDKN1A, TSHZ2, SORBS2, ESRRG, PLS3	69	524	17854	2.96283	0.99915	0.445244	44.894
SMART	SM00239:C2	4	5.47945	0.030633	CPNE8, DOC2A, SYT13, MCTP1	49	130	9131	5.73375	0.850107	0.850107	26.867
SMART	SM00054:EFh	4	5.47945	0.0349979	RYR2, PLS3, CALB2, KCNIP4	49	137	9131	5.44079	0.886179	0.662626	30.112
PIR_SUPERFAMILY	PIRSF500998:transient receptor potential cation channels TRPC4/TRPC5	2	2.73973	0.00711654	TRPC4, TRPC5	30	2	8136	271.2	0.248496	0.248496	6.32532
PIR_SUPERFAMILY	PIRSF005528:transient receptor potential cation channel, subfamily C	2	2.73973	0.0246946	TRPC4, TRPC5	30	7	8136	77.4857	0.632189	0.393526	20.4487
PANTHER_SUBFAMILY	PTHR10117:SF10~TRANSIENT RECEPTOR POTENTIAL CHANNEL_TRANSIENT RECEPTOR POTENTIAL CHANNEL 4, 5	2	2.73973	0.00807993	TRPC4, TRPC5	59	2	14328	242.847	0.390355	0.390355	7.83493
PANTHER_SUBFAMILY	PTHR19277:SF1~PENTRAXIN_NEURONAL PENTRAXIN	2	2.73973	0.0160957	NPTX1, NPTX2	59	4	14328	121.424	0.628358	0.390376	15.057
PANTHER_MF_ALL	MF00024:Ion channel	6	8.21918	0.00947353	KCNH1, TRPC4, KCNQ3, TRPC5, CLIC6, RYR2	59	330	14744	4.54361	0.524057	0.524057	9.57839
PANTHER_MF_ALL	MF00013:Tyrosine protein kinase receptor	3	4.10959	0.035997	PLXNA2, PLXND1, EPHA3	59	76	14744	9.86441	0.942705	0.760637	32.1446
PANTHER_FAMILY	PTHR10117~TRANSIENT RECEPTOR POTENTIAL CHANNEL	2	2.73973	0.0236297	TRPC4, TRPC5	68	7	19649	82.5588	0.77296	0.77296	21.4411
PANTHER_FAMILY	PTHR19277~PENTRAXIN	2	2.73973	0.0269601	NPTX1, NPTX2	68	8	19649	72.239	0.816304	0.571403	24.1038
PANTHER_FAMILY	PTHR22625~PLEXIN	2	2.73973	0.0335875	PLXNA2, PLXND1	68	10	19649	57.7912	0.879752	0.506418	29.1618
PANTHER_BP_ALL	BP00112:Calcium mediated signaling	6	8.21918	8.37081e-05	TRPC4, TRPC5, RYR2, CALB2, KCNIP4, CAMK1D	57	115	14343	13.1286	0.0065914	0.0065914	0.0887339
PANTHER_BP_ALL	BP00142:Ion transport	8	10.9589	0.00855307	KCNH1, SLC17A7, TRPC4, KCNQ3, TRPC5, SLC24A3, CLIC6, RYR2	57	601	14343	3.34951	0.492673	0.287731	8.70667
PANTHER_BP_ALL	BP00143:Cation transport	7	9.58904	0.00918128	KCNH1, SLC17A7, TRPC4, KCNQ3, TRPC5, SLC24A3, RYR2	57	464	14343	3.79617	0.51745	0.215643	9.31825
PANTHER_BP_ALL	BP00111:Intracellular signaling cascade	9	12.3288	0.0150567	DUSP4, TRPC4, PTK2B, TRPC5, RYR2, RAB27B, CALB2, KCNIP4, CAMK1D	57	834	14343	2.71545	0.698361	0.258908	14.861
PANTHER_BP_ALL	BP00141:Transport	11	15.0685	0.0257261	KCNH1, SLC17A7, SLC2A13, LPL, TRPC4, KCNQ3, TRPC5, SLC24A3, CLIC6, SYT13, RYR2	57	1286	14343	2.15237	0.872414	0.337538	24.1481
PANTHER_BP_ALL	BP00193:Developmental processes	15	20.5479	0.0289004	MEF2C, TSHZ2, NTF3, CNTN6, PLXNA2, ZIC1, EPHA3, DUSP4, PTK2B, RNF165, BCL11B, PAPPA2, PLXND1, PCSK5, THBS2	57	2106	14343	1.79225	0.901408	0.320317	26.7282
PANTHER_BP_ALL	BP00108:Receptor protein tyrosine kinase signaling pathway	4	5.47945	0.0431808	NTF3, PLXNA2, PLXND1, EPHA3	57	200	14343	5.03263	0.969411	0.392353	37.3808
INTERPRO	IPR005821:Ion transport	5	6.84932	0.000772591	KCNH1, TRPC4, KCNQ3, TRPC5, RYR2	67	111	17763	11.9423	0.164154	0.164154	0.98734
INTERPRO	IPR018249:EF-HAND 2	5	6.84932	0.0071088	SMOC2, RYR2, PLS3, CALB2, KCNIP4	67	205	17763	6.46633	0.808933	0.562888	8.75205
INTERPRO	IPR018029:C2 membrane targeting protein	4	5.47945	0.00719795	CPNE8, DOC2A, SYT13, MCTP1	67	106	17763	10.0045	0.812872	0.428022	8.85718
INTERPRO	IPR011992:EF-Hand type	5	6.84932	0.0100893	SMOC2, RYR2, PLS3, CALB2, KCNIP4	67	227	17763	5.83963	0.904879	0.444647	12.2067
INTERPRO	IPR000008:C2 calcium-dependent membrane targeting	4	5.47945	0.0125344	CPNE8, DOC2A, SYT13, MCTP1	67	130	17763	8.15752	0.946409	0.443047	14.9504
INTERPRO	IPR002048:Calcium-binding EF-hand	4	5.47945	0.0144214	RYR2, PLS3, CALB2, KCNIP4	67	137	17763	7.74071	0.965614	0.429753	17.0134
INTERPRO	IPR018130:Ribosomal protein S2, conserved site	2	2.73973	0.0257253	TRPC4, TRPC5	67	7	17763	75.7484	0.997634	0.578429	28.4367
INTERPRO	IPR002153:Transient receptor potential protein	2	2.73973	0.0257253	TRPC4, TRPC5	67	7	17763	75.7484	0.997634	0.578429	28.4367
INTERPRO	IPR013555:Transient receptor potential II	2	2.73973	0.0257253	TRPC4, TRPC5	67	7	17763	75.7484	0.997634	0.578429	28.4367
INTERPRO	IPR013548:Plexin cytoplasmic region	2	2.73973	0.0329549	PLXNA2, PLXND1	67	9	17763	58.9154	0.99958	0.621596	34.9626
INTERPRO	IPR013320:Concanavalin A-like lectin/glucanase, subgroup	3	4.10959	0.0332773	NPTX1, NPTX2, THBS2	67	77	17763	10.3293	0.999611	0.582058	35.2404
INTERPRO	IPR001759:Pentaxin	2	2.73973	0.0365499	NPTX1, NPTX2	67	10	17763	53.0239	0.999823	0.57846	37.9992
INTERPRO	IPR004729:Transient receptor potential channel	2	2.73973	0.0401317	TRPC4, TRPC5	67	11	17763	48.2035	0.999925	0.578471	40.8941
INTERPRO	IPR018247:EF-HAND 1	4	5.47945	0.0438094	SMOC2, PLS3, CALB2, KCNIP4	67	211	17763	5.02596	0.999969	0.579409	43.7365
GOTERM_MF_FAT	GO:0005509~calcium ion binding	15	20.5479	4.40395e-06	TRPC4, TRPC5, KCNIP4, CALB2, MCTP1, SMOC2, NPTX1, DOC2A, NPTX2, SLC24A3, SULF1, RYR2, THBS2, PLS3, CAMK1D	55	840	13288	4.31429	0.000858404	0.000858404	0.00549687
GOTERM_MF_FAT	GO:0043167~ion binding	32	43.8356	1.88546e-05	KCNH1, TSHZ2, GDA, LMO1, ZIC1, KCNIP4, CALB2, SMOC2, NPTX1, KCNQ3, RNF165, SLC24A3, NPTX2, BCL11B, CYP26B1, THBS2, PLS3, TRPC4, TRHDE, TRPC5, CAR12, ESRRG, MOXD1, MCTP1, SLC17A7, CDKN1A, DOC2A, CLIC6, SULF1, RYR2, PRPS2, CAMK1D	55	3934	13288	1.96523	0.00366994	0.00183666	0.0235318
GOTERM_MF_FAT	GO:0046872~metal ion binding	31	42.4658	3.83614e-05	KCNH1, TSHZ2, GDA, LMO1, ZIC1, KCNIP4, CALB2, SMOC2, NPTX1, KCNQ3, RNF165, NPTX2, SLC24A3, BCL11B, CYP26B1, THBS2, PLS3, TRPC4, TRHDE, TRPC5, CAR12, ESRRG, MOXD1, MCTP1, SLC17A7, CDKN1A, DOC2A, SULF1, RYR2, PRPS2, CAMK1D	55	3850	13288	1.94535	0.00745271	0.00249043	0.0478721
GOTERM_MF_FAT	GO:0043169~cation binding	31	42.4658	4.63282e-05	KCNH1, TSHZ2, GDA, LMO1, ZIC1, KCNIP4, CALB2, SMOC2, NPTX1, KCNQ3, RNF165, NPTX2, SLC24A3, BCL11B, CYP26B1, THBS2, PLS3, TRPC4, TRHDE, TRPC5, CAR12, ESRRG, MOXD1, MCTP1, SLC17A7, CDKN1A, DOC2A, SULF1, RYR2, PRPS2, CAMK1D	55	3885	13288	1.92782	0.00899352	0.002256	0.0578114
GOTERM_MF_FAT	GO:0005216~ion channel activity	7	9.58904	0.00280711	KCNH1, TRPC4, KCNQ3, TRPC5, CLIC6, RYR2, KCNIP4	55	349	13288	4.84585	0.421986	0.103836	3.44792
GOTERM_MF_FAT	GO:0005261~cation channel activity	6	8.21918	0.00326559	KCNH1, TRPC4, KCNQ3, TRPC5, RYR2, KCNIP4	55	248	13288	5.84516	0.471563	0.10085	4.00055
GOTERM_MF_FAT	GO:0022838~substrate specific channel activity	7	9.58904	0.00327283	KCNH1, TRPC4, KCNQ3, TRPC5, CLIC6, RYR2, KCNIP4	55	360	13288	4.69778	0.472311	0.0872755	4.00926
GOTERM_MF_FAT	GO:0022803~passive transmembrane transporter activity	7	9.58904	0.00350268	KCNH1, TRPC4, KCNQ3, TRPC5, CLIC6, RYR2, KCNIP4	55	365	13288	4.63342	0.495518	0.0819724	4.2852
GOTERM_MF_FAT	GO:0015267~channel activity	7	9.58904	0.00350268	KCNH1, TRPC4, KCNQ3, TRPC5, CLIC6, RYR2, KCNIP4	55	365	13288	4.63342	0.495518	0.0819724	4.2852
GOTERM_MF_FAT	GO:0022836~gated channel activity	6	8.21918	0.00554091	KCNH1, TRPC4, KCNQ3, CLIC6, RYR2, KCNIP4	55	281	13288	5.15872	0.661585	0.113423	6.70036
GOTERM_MF_FAT	GO:0046873~metal ion transmembrane transporter activity	6	8.21918	0.00631842	KCNH1, TRPC4, KCNQ3, TRPC5, RYR2, KCNIP4	55	290	13288	4.99862	0.709456	0.116267	7.60679
GOTERM_MF_FAT	GO:0031420~alkali metal ion binding	5	6.84932	0.00969327	KCNH1, SLC17A7, KCNQ3, SLC24A3, KCNIP4	55	206	13288	5.86408	0.850343	0.158588	11.4481
GOTERM_MF_FAT	GO:0005516~calmodulin binding	4	5.47945	0.0111047	KCNH1, ESRRG, NRGN, CAMK1D	55	114	13288	8.47719	0.88668	0.165949	13.0106
GOTERM_MF_FAT	GO:0030955~potassium ion binding	4	5.47945	0.0121872	KCNH1, KCNQ3, SLC24A3, KCNIP4	55	118	13288	8.18983	0.908471	0.168007	14.1918
GOTERM_MF_FAT	GO:0005262~calcium channel activity	3	4.10959	0.0311258	TRPC4, TRPC5, RYR2	55	68	13288	10.6588	0.9979	0.35624	32.6109
GOTERM_MF_FAT	GO:0022832~voltage-gated channel activity	4	5.47945	0.0361286	KCNH1, KCNQ3, CLIC6, KCNIP4	55	179	13288	5.39888	0.999235	0.380204	36.8277
GOTERM_MF_FAT	GO:0005244~voltage-gated ion channel activity	4	5.47945	0.0361286	KCNH1, KCNQ3, CLIC6, KCNIP4	55	179	13288	5.39888	0.999235	0.380204	36.8277
GOTERM_MF_FAT	GO:0008201~heparin binding	3	4.10959	0.0447463	SMOC2, LPL, THBS2	55	83	13288	8.73253	0.999867	0.427604	43.5268
GOTERM_CC_FAT	GO:0030054~cell junction	8	10.9589	0.00313538	SLC17A7, DOC2A, PTK2B, PVRL3, CD99L2, CLDN2, NRGN, CALB2	53	470	12504	4.01574	0.303115	0.303115	3.51384
GOTERM_CC_FAT	GO:0005886~plasma membrane	22	30.137	0.00429542	LPL, TRPC4, NTF3, CNTN6, CALB2, KCNIP4, EPHA3, SLC17A7, SSTR2, GRM2, DOC2A, KCNQ3, SLC24A3, TIAM1, PTK2B, PVRL3, CLIC6, CD99L2, CLDN2, SYT13, NRGN, PLXND1	53	2906	12504	1.78608	0.390452	0.219264	4.7851
GOTERM_CC_FAT	GO:0005576~extracellular region	13	17.8082	0.0398979	LPL, NTF3, ADCYAP1, EPHA3, SMOC2, TTR, NPTX2, C1QTNF4, SOSTDC1, SULF1, COL8A1, THBS2, PCSK5	53	1680	12504	1.82561	0.990742	0.790025	37.1101
GOTERM_BP_FAT	GO:0030001~metal ion transport	8	10.9589	0.0019349	KCNH1, SLC17A7, TRPC4, KCNQ3, TRPC5, SLC24A3, RYR2, KCNIP4	56	442	13588	4.39173	0.71768	0.71768	2.85213
GOTERM_BP_FAT	GO:0043523~regulation of neuron apoptosis	4	5.47945	0.00413699	GRM2, NTF3, MECP2, NEFL	56	80	13588	12.1321	0.933267	0.741673	6.0057
GOTERM_BP_FAT	GO:0006812~cation transport	8	10.9589	0.00452696	KCNH1, SLC17A7, TRPC4, KCNQ3, TRPC5, SLC24A3, RYR2, KCNIP4	56	515	13588	3.76921	0.948327	0.627533	6.55411
GOTERM_BP_FAT	GO:0001709~cell fate determination	3	4.10959	0.0052918	MEF2C, NTF3, CYP26B1	56	27	13588	26.9603	0.968718	0.579445	7.62103
GOTERM_BP_FAT	GO:0006811~ion transport	9	12.3288	0.00749701	KCNH1, SLC17A7, TRPC4, KCNQ3, TRPC5, SLC24A3, CLIC6, RYR2, KCNIP4	56	712	13588	3.06711	0.992657	0.625737	10.6339
GOTERM_BP_FAT	GO:0055085~transmembrane transport	7	9.58904	0.0103915	KCNH1, SLC17A7, SLC2A13, TRPC4, KCNQ3, TRPC5, SLC24A3	56	460	13588	3.69239	0.99891	0.679174	14.4496
GOTERM_BP_FAT	GO:0051094~positive regulation of developmental process	5	6.84932	0.0109029	LPL, NTF3, TIAM1, MECP2, NEFL	56	214	13588	5.66923	0.999222	0.640367	15.1077
GOTERM_BP_FAT	GO:0050769~positive regulation of neurogenesis	3	4.10959	0.0119238	NTF3, TIAM1, NEFL	56	41	13588	17.7544	0.999604	0.624361	16.4074
GOTERM_BP_FAT	GO:0006816~calcium ion transport	4	5.47945	0.0129092	TRPC4, TRPC5, SLC24A3, RYR2	56	121	13588	8.02125	0.999793	0.610438	17.6443
GOTERM_BP_FAT	GO:0010720~positive regulation of cell development	3	4.10959	0.0154781	NTF3, TIAM1, NEFL	56	47	13588	15.4878	0.999962	0.638909	20.789
GOTERM_BP_FAT	GO:0051960~regulation of nervous system development	4	5.47945	0.021991	NTF3, TIAM1, MECP2, NEFL	56	148	13588	6.55792	1	0.732874	28.2669
GOTERM_BP_FAT	GO:0042981~regulation of apoptosis	7	9.58904	0.0236997	CDKN1A, GRM2, NTF3, BCL11B, MECP2, NEFL, CAMK1D	56	553	13588	3.07143	1	0.728878	30.1167
GOTERM_BP_FAT	GO:0043067~regulation of programmed cell death	7	9.58904	0.0250231	CDKN1A, GRM2, NTF3, BCL11B, MECP2, NEFL, CAMK1D	56	560	13588	3.03304	1	0.719988	31.5186
GOTERM_BP_FAT	GO:0010941~regulation of cell death	7	9.58904	0.0256052	CDKN1A, GRM2, NTF3, BCL11B, MECP2, NEFL, CAMK1D	56	563	13588	3.01687	1	0.70176	32.127
GOTERM_BP_FAT	GO:0006813~potassium ion transport	4	5.47945	0.0269051	KCNH1, KCNQ3, SLC24A3, KCNIP4	56	160	13588	6.06607	1	0.694961	33.4673
GOTERM_BP_FAT	GO:0015674~di-, tri-valent inorganic cation transport	4	5.47945	0.0273391	TRPC4, TRPC5, SLC24A3, RYR2	56	161	13588	6.02839	1	0.677391	33.9092
GOTERM_BP_FAT	GO:0007389~pattern specification process	5	6.84932	0.027702	SOSTDC1, CYP26B1, ZIC1, PLXND1, PCSK5	56	284	13588	4.27188	1	0.660099	34.2767
GOTERM_BP_FAT	GO:0007267~cell-cell signaling	5	6.84932	0.0296049	SLC17A7, TRPC4, GRM2, NTF3, MECP2	56	290	13588	4.1835	1	0.663857	36.1724
GOTERM_BP_FAT	GO:0045597~positive regulation of cell differentiation	4	5.47945	0.033808	LPL, NTF3, TIAM1, NEFL	56	175	13588	5.54612	1	0.693342	40.1804
GOTERM_BP_FAT	GO:0015672~monovalent inorganic cation transport	5	6.84932	0.0339902	KCNH1, SLC17A7, KCNQ3, SLC24A3, KCNIP4	56	303	13588	4.00401	1	0.67667	40.3487
GOTERM_BP_FAT	GO:0007268~synaptic transmission	4	5.47945	0.0352892	SLC17A7, GRM2, NTF3, MECP2	56	178	13588	5.45265	1	0.672791	41.536
GOTERM_BP_FAT	GO:0051145~smooth muscle cell differentiation	2	2.73973	0.0397605	MEF2C, NTF3	56	10	13588	48.5286	1	0.700088	45.4561
GOTERM_BP_FAT	GO:0044057~regulation of system process	4	5.47945	0.0477417	GRM2, NTF3, MECP2, RYR2	56	201	13588	4.82871	1	0.750644	51.8506

## Sheet: AMIGO annotation_neuronal_genes
GO for the neuronal specific differential expressed genes using amigo software. pvalue is corrected by Bonferroni multiple hypothesis correction
p-value cutoff ≤ 0.05
Molecular Function	Total genes	Neuronal DE genes	expected no.	P-value
binding (GO:0005488)	11382	55	34.75	0.001006
gated channel activity (GO:0022836)	309	9	0.9433	0.00131
ion channel activity (GO:0005216)	377	9	1151	0.006669
substrate-specific channel activity (GO:0022838)	388	9	1184	0.008415
passive transmembrane transporter activity (GO:0022803)	404	9	1233	0.01165
channel activity (GO:0015267)	404	9	1233	0.01165
ion binding (GO:0043167)	5077	32	15.5	0.02746
protein binding (GO:0005515)	7354	40	22.45	0.03257
calmodulin binding (GO:0005516)	163	6	0.4976	0.03333
Biological Process	Total genes	Neuronal DE genes	expected no.	P-value
synaptic transmission (GO:0007268)	352	10	1075	0.0008709
multicellular organismal development (GO:0007275)	3922	30	11.97	0.002559
positive regulation of nervous system development (GO:0051962)	406	10	1239	0.003191
single-organism process (GO:0044699)	11876	56	36.25	0.003664
single-organism developmental process (GO:0044767)	4474	32	13.66	0.003791
developmental process (GO:0032502)	4496	32	13.73	0.004251
system development (GO:0048731)	3389	27	10.35	0.006265
cell-cell signaling (GO:0007267)	563	11	1719	0.007765
regulation of postsynaptic membrane potential (GO:0060078)	66	5	0.2015	0.01451
nervous system development (GO:0007399)	1715	18	5235	0.01902
regulation of biological quality (GO:0065008)	2516	22	7681	0.02236
regulation of membrane potential (GO:0042391)	292	8	0.8914	0.02278
anatomical structure development (GO:0048856)	4001	28	12.21	0.04846
Cellular Componets	Total genes	Neuronal DE genes	expected no.	P-value
ion channel complex (GO:0034702)	248	8	0.7571	0.00105
neuron projection (GO:0043005)	992	14	3028	0.001659
transmembrane transporter complex (GO:1902495)	268	8	0.8181	0.001861
transporter complex (GO:1990351)	271	8	0.8273	0.00202
neuron part (GO:0097458)	1204	15	3676	0.003069
cation channel complex (GO:0034703)	137	6	0.4182	0.004658
integral component of plasma membrane (GO:0005887)	928	12	2833	0.02453
plasma membrane (GO:0005886)	4009	27	12.24	0.02463
cell projection (GO:0042995)	1828	17	5.58	0.0287
cell periphery (GO:0071944)	4101	27	12.52	0.03742
intrinsic component of plasma membrane (GO:0031226)	982	12	2998	0.04253
